# Supplementary material for: Prevalence of iodine deficiency and associated factors among school-age children in Ethiopia: a systematic review and meta-analysis
Source: Syst Rev. 2024 May 30;13:142. doi: 10.1186/s13643-024-02567-4 (PMC11138098; doi:10.1186/s13643-024-02567-4)
Supplement: Supplementary file 2 — Additional file 2. Data extraction sheet to assess pooled prevalence of iodine deficiency and associated factors among school-age children in Ethiopia, 2023. [file 13643_2024_2567_MOESM2_ESM.xlsx]

## Sheet: Sheet1
	Studies reporting the prevalence of iodine deficiency and associated factors among school-age children in Ethiopia, 2023.
Name of the authors	year of publication	study year	Country	region	design	study yearcategory	quality of paper	total Populationn	Iodine deficient	P	P(%)	SEP	sample size cat	Study setting	Median UIC(μg/l)	Mild UIC(%)	Moderate UIC(%)	Sever UIC(%)	Age_≤9	AOR	LogAOR	LCI	LogLCI	UCI	LogUCI	SELogOR	Sex_male	AOR	LogAOR	LCI	LogLCI	UCI	LogUCI	SeLogOR	Mother's Edu_formal edn	AOR	LogOR	LCI	LogLCI	UCI	LogUCI	SeLogOR	Salt adding time_Early	AOR	LogAOR	LCI	LogLCI	UCI	LogUCI
Agzie etal.	2020	2017	Ethiopia	SNNPR	cross-sectional	after 2015	good	130	66	0.508	50.8	0.0438473	<350	Institution based	96.12					3.57	1.27257	1.33	0.285179	9.62	2.26384	0.504762		2.71	0.996949	0.89	-0.116534	8.26	2.11142	0.568357
Sintayehu etal.	2016	2015	Ethiopia	Oromia	cross-sectional	after 2015	good	393	224	0.57	57	0.0249733	>350	Institution based	78	42	11.7	3.3		1.9	0.641854	1.2	0.182322	3.1	1.1314	0.242112		2.2	0.788457	1.5	0.405465	3.6	1.28093	0.223334		1.9	0.641854	0.7	-0.356675	11.1	2.40695	0.705005
Muzemil etal.	2018	2017	Ethiopia	Oromia	cross-sectional	after 2015	good	200	62	0.31	31	0.0327032	<350	Institution based	146	19.5	8.5	3			#NUM!		#NUM!		#NUM!	#NUM!		3.12	1.13783	1.52	0.41871	6.39	1.85473	0.366333		1.38	0.322083	0.67	-0.400478	2.83	1.04028	0.367539
Solomon etal.		2015	Ethiopia	other	cross-sectional	after 2015	good	270	169	0.626	62.6	0.029447	<350	Institution based	85.7	42.6	14.8	5.2		0.71	-0.34249	0.43	-0.84397	1.16	0.14842	0.253161		1.24	0.215111	0.76	-0.274437	2.04	0.71295	0.251884										0.76	-0.274437	0.45	-0.798508	1.27	0.239017
Mohammed etal.		2016	Ethiopia	other	cross-sectional	after 2015	good	361	33	0.092	9.2	0.0152119	>350	Institution based	241	8.3	0.3	0.6		1.324	0.280657	0.64	-0.446287	2.73	1.0043	0.370048		1.465	0.381855	0.705	-0.349557	3.044	1.11317	0.373145										0.73	-0.314711	0.27	-1.30933	2.01	0.698135
Alemitu etal.		2014	Ethiopia	SNNPR	cross-sectional	before 2015	satisfactory	121	96	0.793	79.3	0.0368323	<350	community based	51.2	32.2	33.9	13.2
Molla etal.	2018	2016	Ethiopia	other	cross-sectional	after 2015	good	358	31	0.087	8.7	0.0148954	>350	Institution based	235
Yinebeb etal.	2017	2010	Ethiopia	Oromia	cross-sectional	before 2015	good	1254	939	0.749	74.9	0.0122442	>350	Institution based	51	31.6	33.7	9.6
Yinebeb etal.	2012	2011	Ethiopia	Oromia	cross-sectional	before 2015	good	389	325	0.835	83.5	0.0188196	>350	Institution based	56
Talila etal.	2017	2014	Ethiopia	Oromia	cross-sectional	before 2015	good	73	53	0.726	72.6	0.0522014	<350	Institution based	70.5	34.3	31.5	6.8
Hamid etal.	2019	2016	Ethiopia	SNNPR	cross-sectional	after 2015	good	767	451	0.588	58.8	0.0177721	>350	Institution based	74.5	26.5	18.6	13.7
Meron etal.	2012	2009	Ethiopia	SNNPR	cross-sectional	before 2015	good	112	110	0.981	98.1	0.0129004	<350	Institution based	34.2	16	63.2	18.9
Elilita etal.	2021	2017	Ethiopia	SNNPR	cross-sectional	after 2015	good	408	18	0.043	4.3	0.0100429	>350	Institution based	518
Aweke etal.	2014	2010	Ethiopia	other	cross-sectional	before 2015	satisfactory	95	93	0.978	97.8	0.0150494	<350	community based	5	2.2	31.2	64.4
Cherinet etal.	2007	2005	Ethiopia	other	cross-sectional	before 2015	good	10680	8928	0.836	83.6	0.00358294	>350	community based	24.5	15	22.8	45.8
[truncated: 17 more columns]

## Sheet: fORMULA
							OR	0.705357
			outcome(+)	Outcome(-)
		Exposure(+)	79	56
		Exposure(-)	90	45			SE	0.252683
				lower	0.429854
				Upper	1.15744
